# Supplementary material for: The importance of competitive potential in building the international competitiveness of food industry companies: Evidence from Poland
Source: PLoS One. 2024 Oct 25;19(10):e0312512. doi: 10.1371/journal.pone.0312512 (PMC11508086; doi:10.1371/journal.pone.0312512)
Supplement: S1 Data — (XLSX) [file pone.0312512.s002.xlsx]

## Sheet: data description
	PL	ENG
C1	wielkość, jakość i nowoczesność parku maszynowego	the size, quality and modernity of the machine park
C2	zasoby finansowe	financial resources
C3	zasoby kadrowe przedsiębiorstwa	human resources of the enterprise
C4	dostępność kadry na rynku	availability of staff on the market
C5	stosowane materiały i surowce	materials and raw materials used
C6	efektywność wykorzystania zasobów	material resource efficiency
C7	jakość produktów na rynku	product quality in the market
C8	systemy zarządzania jakością	quality management systems
C9	kultura organizacyjna w przedsiębiorstwie	organizational culture in the enterprise
C10	wiedza i doświadczenie pracowników	knowledge and experience of employees
C11	relacje międzyludzkie wewnątrz przedsiębiorstwa	interpersonal relations within the enterprise
C12	sprawne zarządzanie operacyjne	efficient operational management
C13	wiedza o rynku	knowledge about the market
C14	elastyczność działania	flexibility of operation
C15	terminowość dostaw	timely deliveries
C16	wizerunek firmy	company image
C17	budowanie strategii marketingowych	building marketing strategie
C18	budowanie silnych, rozpoznawalnych marek	building strong, recognizable brands
C19	relacje z dostawcami i odbiorcami	relations with suppliers and recipients
C20	funkcjonowanie w sieciach powiązań typu klastry	functioning of cluster-type connections in networks

## Sheet: data
ID	1 -food producers, 2 - beverage producers	AGE (in years: <10;10-20;>20)	C1	C2	C3	C4	C5	C6	C7	C8	C9	C10	C11	C12	C13	C14	C15	C16	C17	C18	C19	C20
1	1	>20	4	4	5	5	5	4	5	5	4	5	5	4	5	5	5	5	5	5	5	1
2	1	10-20	4	5	5	5	5	5	5	5	5	5	5	5	5	5	5	5	5	5	5	5
3	1	>20	5	5	5	5	5	3	5	3	3	4	5	5	5	4	5	5	4	3	5	3
4	1	>20	3	4	4	4	4	4	5	4	4	5	5	5	5	5	5	5	5	5	5	4
5	1	>20	5	5	5	5	5	5	5	5	4	5	5	5	5	5	5	5	4	5	5	1
6	2	>20	2	2	3	3	5	3	4	3	4	5	4	3	5	4	5	4	4	4	4	1
7	1	10-20	4	5	3	3	5	4	4	4	4	5	4	4	5	5	5	5	4	5	5	4
8	1	>20	3	4	4	3	3	3	5	3	3	4	4	4	3	3	5	4	3	3	3	2
9	1	>20	3	4	3	1	4	2	5	4	4	5	5	5	5	4	5	5	3	5	5	1
10	1	>20	4	4	4	3	5	5	5	5	4	5	3	3	4	3	5	5	3	3	5	1
11	1	>20	5	5	4	5	5	3	3	5	5	5	5	5	5	5	5	5	5	5	5	5
12	1	>20	4	4	5	5	4	4	5	5	4	5	5	4	4	5	5	5	5	5	5	1
13	1	>20	1	5	5	5	5	5	5	1	5	5	5	1	5	5	5	5	1	3	5	1
14	1	>20	4	5	5	4	5	5	5	2	3	5	4	5	5	5	5	4	4	4	5	3
15	1	>20	1	1	1	1	1	1	1	1	1	1	1	1	1	1	1	1	1	1	1	1
16	1	10-20	4	4	4	1	4	3	5	4	4	4	4	5	4	4	4	4	4	3	4	3
17	1	>20	5	5	5	2	5	5	5	5	5	5	5	5	4	5	5	5	4	5	5	5
18	1	>20	4	4	3	4	3	5	5	4	4	5	5	4	4	5	5	4	4	4	5	4
19	1	>20	5	4	5	5	5	3	5	4	3	4	4	5	3	3	5	4	3	1	4	1
20	1	10-20	3	2	2	1	3	2	4	3	3	3	4	3	3	3	4	4	4	3	4	2
21	1	>20	3	4	3	4	5	5	5	5	5	4	5	5	5	5	5	5	4	4	4	3
22	1	>20	4	4	4	5	5	3	4	4	4	4	4	4	4	4	4	4	3	3	3	3
23	1	>20	2	5	5	5	5	5	5	1	5	5	5	5	5	2	3	5	1	3	2	1
24	2	>20	3	3	2	2	1	2	4	3	2	5	5	5	5	4	5	5	5	5	5	5
25	1	>20	5	5	5	5	3	3	5	4	5	5	5	5	5	4	5	5	4	5	5	4
26	1	>20	4	3	4	4	4	3	5	4	3	4	4	4	3	4	5	4	3	3	4	3
27	1	>20	4	5	5	5	5	5	5	5	5	5	5	5	5	5	5	5	5	5	5	1
28	1	>20	5	3	4	5	5	4	5	5	5	5	5	5	5	5	5	5	5	5	5	5
29	1	>20	5	3	3	4	4	5	4	5	5	5	5	5	5	5	5	4	4	4	5	3
30	2	10-20	5	4	5	5	5	5	5	5	5	5	5	3	4	5	5	5	4	4	5	1
31	1	>20	1	2	4	3	5	3	5	2	4	1	5	3	3	4	5	5	5	3	4	1
32	1	>20	5	5	4	5	4	3	4	3	4	4	4	4	3	2	4	3	2	3	3	2
33	1	>20	5	5	4	3	5	3	5	4	4	4	4	4	5	5	5	5	5	4	5	5
34	1	10-20	1	1	1	1	5	5	5	3	5	5	5	5	3	3	5	5	3	3	5	3
35	1	>20	4	4	4	4	4	2	4	4	5	4	4	5	5	5	5	4	4	4	4	4
36	1	10-20	5	4	5	5	5	4	5	5	5	5	5	5	5	5	5	5	4	4	5	3
37	1	>20	1	5	5	5	5	5	3	3	3	5	5	5	5	5	5	5	4	3	5	1
38	1	10-20	3	3	3	2	2	3	3	4	4	4	3	4	4	4	5	5	4	3	4	4
39	1	>20	2	4	4	5	4	4	5	4	4	5	4	5	4	4	4	4	5	3	5	4
40	1	10-20	4	4	3	4	3	3	5	5	4	5	4	4	4	5	5	5	4	3	4	1
41	1	<10	3	3	4	4	4	3	5	4	4	5	4	4	4	3	5	5	4	4	3	2
42	1	>20	5	5	4	4	5	4	5	4	5	5	5	5	5	5	5	5	4	5	5	4
43	1	10-20	1	2	2	1	5	3	4	1	4	4	5	2	5	5	4	3	3	4	4	1
44	1	10-20	2	4	2	1	4	5	4	4	4	5	4	3	3	5	4	4	4	4	5	1
45	1	>20	1	1	5	5	5	5	5	1	3	1	3	3	3	3	5	5	1	1	5	1
46	1	>20	4	5	4	5	4	4	4	3	4	4	4	4	4	4	5	4	3	5	5	1
47	1	<10	5	5	5	2	5	5	5	5	3	5	4	5	3	4	5	5	3	4	5	1
48	1	>20	4	4	5	5	5	4	5	4	3	5	4	5	5	5	5	5	4	3	5	1
49	1	>20	2	3	5	4	5	4	5	3	3	4	5	4	3	3	5	5	3	3	5	3
50	1	>20	1	5	5	5	5	3	3	3	5	5	5	3	5	5	5	5	3	5	5	1
51	1	>20	4	4	1	1	2	2	4	5	3	4	2	3	4	3	5	4	4	5	5	3
52	1	>20	3	3	4	1	3	5	4	4	4	4	4	4	4	4	4	5	4	3	4	3
53	1	>20	5	4	5	1	5	1	5	3	4	5	5	4	4	5	5	5	3	2	4	2
54	1	10-20	4	4	5	5	4	4	5	5	5	5	4	4	4	4	5	5	4	3	5	3
55	1	>20	5	1	3	5	5	5	5	5	5	5	5	5	5	5	5	5	5	3	5	3
56	1	>20	5	5	3	3	5	3	5	4	5	5	4	4	5	5	4	4	4	3	5	1
57	1	>20	1	5	3	5	5	5	5	5	3	5	5	5	5	4	5	5	1	1	5	1
58	1	>20	3	3	3	4	3	3	3	2	2	3	3	3	4	3	3	3	3	3	3	2
59	1	>20	3	3	3	2	4	5	5	5	5	5	5	5	5	5	5	5	5	5	5	5
60	1	>20	4	5	4	2	5	2	5	4	4	4	4	3	5	4	5	4	2	3	4	1
61	1	>20	5	5	5	3	5	5	5	5	5	5	4	4	4	4	5	5	5	5	5	5
62	2	10-20	4	4	3	2	4	3	5	5	3	4	3	4	4	4	4	5	4	4	4	5
63	1	>20	3	4	3	4	2	3	5	4	4	5	5	4	4	3	5	4	4	3	5	3
64	1	>20	3	4	4	4	5	5	5	5	4	4	3	4	4	5	5	4	5	5	5	2
65	1	>20	3	4	3	3	5	5	5	5	5	5	5	5	5	4	5	5	5	5	5	3
66	1	<10	4	5	4	4	5	4	5	4	4	5	5	4	4	5	5	5	4	5	4	2
67	1	>20	3	4	4	5	5	4	5	5	4	5	5	5	4	5	5	5	4	3	5	4
68	1	>20	5	5	5	5	5	4	5	5	5	5	5	5	5	5	5	5	5	5	5	5
69	1	10-20	4	3	3	3	4	3	3	4	4	4	4	4	4	4	4	5	4	4	5	2
70	1	>20	3	5	4	1	3	4	5	3	4	5	4	4	4	4	4	5	3	4	5	1
71	1	10-20	3	3	5	5	5	3	5	5	5	5	5	5	5	5	5	5	5	5	5	1
72	1	>20	4	4	2	2	4	3	4	1	5	4	5	1	2	4	4	4	2	4	5	2
73	1	>20	3	4	4	4	4	4	4	4	4	4	4	4	4	4	4	4	4	4	4	4
74	1	>20	3	3	5	1	5	1	5	1	5	5	5	5	5	5	5	5	5	5	5	1
75	1	>20	4	4	3	3	4	3	5	4	4	4	4	5	4	3	5	5	4	4	5	1
76	1	>20	4	4	4	4	4	5	5	4	4	5	4	4	4	4	4	4	4	4	4	3
77	1	>20	5	3	3	5	5	3	5	5	5	5	5	5	5	5	5	5	5	5	5	3
78	1	<10	3	4	4	2	5	5	5	4	3	4	4	4	5	5	5	5	4	4	5	3
79	1	>20	5	5	5	5	5	5	5	5	5	5	5	5	5	5	5	5	4	4	5	2
80	1	10-20	4	5	4	1	3	3	4	3	4	5	4	4	4	4	4	4	4	5	4	3
81	1	>20	5	4	4	5	5	5	5	4	4	4	3	4	3	4	5	5	3	3	4	3
82	1	>20	4	4	3	3	5	4	5	5	4	5	4	5	5	5	5	5	5	5	5	4
83	1	>20	3	3	3	3	5	4	5	5	5	5	5	5	3	5	5	5	3	3	5	1
84	1	>20	5	5	5	4	5	5	5	5	5	5	5	5	5	5	5	5	5	5	5	5
85	1	>20	5	5	3	3	5	5	5	5	5	5	5	5	5	5	5	5	4	4	4	1
86	1	>20	5	4	4	4	3	4	4	4	4	4	5	5	5	4	5	5	4	5	5	4
87	1	>20	4	5	4	4	3	4	5	5	5	5	5	5	5	5	5	5	4	4	4	2
88	1	>20	3	4	5	5	3	4	5	4	4	5	4	5	5	4	5	5	4	4	5	3
89	1	<10	3	3	3	3	3	3	5	3	4	4	4	3	3	4	5	3	3	3	4	1
90	1	>20	2	2	4	3	5	2	1	2	1	5	4	4	3	4	4	4	3	1	4	1
91	1	>20	5	5	5	5	5	5	5	5	5	5	5	5	5	5	5	5	5	5	5	3
92	1	>20	4	4	4	4	4	5	5	5	5	5	5	5	5	5	5	5	4	4	4	4
93	1	>20	5	4	2	4	4	3	4	5	5	4	4	4	4	4	4	5	5	4	5	4
94	1	>20	4	5	5	5	5	5	5	5	5	5	5	5	5	5	5	5	5	5	5	3
95	1	>20	3	3	4	5	5	3	5	5	5	5	5	5	5	5	5	5	5	5	5	1
96	1	>20	4	5	5	5	5	5	4	3	3	3	4	4	4	2	5	4	2	3	4	3
97	1	>20	5	5	5	5	5	5	5	5	5	5	5	5	5	5	5	5	5	5	5	1
98	1	>20	5	5	3	3	1	4	4	2	3	4	4	5	3	4	3	5	1	3	5	1
99	1	10-20	4	4	5	5	5	5	5	5	5	5	5	5	5	5	5	5	4	4	5	1
100	2	>20	4	4	4	4	5	5	5	4	4	4	4	4	4	4	5	5	5	5	5	3
101	1	>20	5	3	4	4	3	1	5	5	4	4	5	5	4	4	5	5	4	3	5	1
102	1	>20	5	5	5	5	5	4	5	5	3	5	4	5	4	5	5	4	4	4	4	1
103	1	<10	3	3	3	4	2	4	4	4	4	4	4	4	4	4	4	4	4	4	5	1
104	1	>20	3	2	4	4	5	5	5	5	5	5	5	5	5	5	5	5	4	5	5	2
105	1	>20	4	4	3	4	4	5	5	5	5	5	5	5	5	5	5	5	5	5	5	5
106	1	10-20	3	5	4	4	5	2	5	5	3	5	5	5	4	4	5	5	5	4	5	2
107	1	>20	4	5	4	4	5	4	5	5	5	5	5	5	4	5	5	5	5	5	5	1
108	1	>20	1	4	5	4	5	4	5	5	4	5	5	4	4	4	3	4	3	3	4	2
109	2	>20	4	4	4	5	3	4	5	4	4	4	4	4	4	4	5	5	4	5	5	3
110	1	>20	5	5	4	3	1	5	3	5	3	5	5	5	5	5	5	5	4	3	5	5
111	1	>20	3	5	5	5	5	4	5	3	5	5	5	4	5	5	5	5	4	5	5	4
112	1	>20	4	4	5	5	5	3	5	2	5	5	5	5	4	4	5	5	2	4	4	2
113	1	>20	3	5	5	5	5	3	5	1	5	4	5	5	5	5	5	5	4	1	5	3
114	1	>20	4	4	4	3	3	3	4	3	4	4	3	4	3	4	4	3	3	3	4	3
115	1	<10	3	5	5	4	4	4	5	5	4	4	3	4	5	3	4	4	3	4	5	3
116	1	>20	5	5	5	3	5	4	5	4	5	5	5	5	5	5	5	5	5	4	5	4
117	1	10-20	3	5	5	4	5	4	5	5	5	5	5	5	5	4	5	5	4	5	5	4
118	1	<10	5	5	4	5	5	3	5	5	4	5	4	5	5	5	5	5	3	5	5	1
119	1	10-20	5	5	4	4	5	3	4	4	3	3	3	4	5	4	5	5	4	4	5	1
120	1	<10	4	5	5	4	4	5	4	4	5	5	5	5	5	5	5	5	5	5	5	4
121	1	>20	4	2	2	4	1	5	5	5	5	5	5	5	5	5	5	5	5	5	5	1
122	1	>20	5	5	5	4	4	4	4	4	4	4	3	4	4	4	4	4	3	4	3	4
123	1	<10	4	5	4	4	5	4	5	4	4	4	5	5	5	5	4	5	5	5	4	1
124	1	>20	2	5	5	5	5	5	5	5	5	5	5	5	5	5	5	5	5	5	5	5
125	1	>20	3	4	4	5	5	3	5	5	5	5	5	4	5	5	5	4	4	5	5	3
126	1	10-20	4	4	4	5	4	3	5	4	5	5	5	4	4	4	5	5	4	3	5	3
127	1	<10	2	3	4	4	4	4	5	5	5	5	5	5	5	5	5	5	5	3	5	4
128	1	>20	3	5	4	1	2	2	5	4	4	4	4	4	5	4	5	5	4	3	5	2
129	1	>20	4	3	4	5	4	4	5	4	4	5	4	4	4	5	5	5	3	4	5	4
130	1	>20	5	5	3	3	5	4	5	3	3	4	4	4	5	5	5	5	5	4	4	1
131	1	>20	2	5	5	5	5	4	5	5	5	5	5	5	5	5	5	5	4	5	5	1
132	1	10-20	3	3	3	5	4	3	5	4	4	4	5	5	5	4	5	5	4	5	5	5
133	1	>20	5	3	4	4	4	4	5	5	5	5	5	5	5	5	5	5	5	5	5	5
134	1	10-20	5	5	5	4	5	5	5	5	4	4	4	4	5	5	5	5	4	5	5	2
135	1	>20	5	5	5	4	5	5	4	1	5	5	4	4	4	5	4	4	1	1	5	1
136	1	>20	3	3	5	5	5	5	5	4	5	5	5	5	5	5	5	5	4	4	5	1
137	1	>20	3	3	5	5	5	5	5	5	5	5	5	4	3	5	5	5	4	5	5	1
138	1	>20	5	5	5	5	5	5	5	3	3	5	5	5	4	5	5	4	3	3	5	3
139	1	>20	4	4	4	4	4	4	4	4	3	4	4	4	4	4	4	4	2	2	5	1
140	1	>20	5	5	5	5	5	5	5	3	5	5	5	5	5	5	5	5	3	5	5	1
141	1	>20	5	5	5	5	5	5	5	5	5	5	5	5	5	5	5	5	4	5	5	5
142	1	>20	1	4	5	3	1	4	5	5	5	5	5	5	4	5	5	5	3	3	5	1
143	1	>20	4	4	5	5	4	5	5	4	4	5	4	5	5	5	5	5	5	4	5	1
144	1	>20	5	5	5	1	5	5	5	5	5	5	5	5	5	5	5	5	5	5	5	5
145	1	>20	4	4	1	1	5	1	5	5	5	5	5	5	5	5	5	5	1	1	5	1
146	1	>20	1	3	3	3	5	1	1	1	1	5	5	3	3	5	5	5	3	2	5	1
147	1	10-20	3	3	3	3	2	3	4	4	3	3	3	3	4	3	3	3	2	2	3	3
148	1	>20	5	4	4	5	3	4	5	4	4	5	4	5	5	5	5	5	4	4	5	3
149	1	>20	3	2	3	4	4	3	4	4	4	4	4	4	4	4	5	5	3	3	5	1
150	1	>20	4	4	5	5	5	5	4	4	4	3	3	4	4	4	4	4	3	3	4	3
151	2	>20	5	5	4	4	5	5	5	5	3	5	5	5	5	5	5	5	5	5	5	5
152	1	>20	3	5	4	4	4	5	5	4	4	5	4	4	4	5	5	5	4	4	4	2
153	1	>20	3	3	3	3	5	4	5	4	4	4	4	4	1	5	4	5	4	4	5	1
154	1	>20	2	5	4	4	2	5	4	4	4	4	4	4	5	5	4	5	4	3	5	2
155	1	>20	4	4	3	4	5	3	5	3	4	4	4	4	2	3	4	5	2	4	4	1
156	1	10-20	2	4	4	4	4	4	5	4	4	5	4	4	5	4	4	4	4	4	4	3
157	1	>20	4	5	4	4	5	5	5	5	5	5	5	5	5	5	5	5	4	5	5	1
158	1	>20	4	5	5	5	5	4	5	2	3	5	5	5	5	5	5	5	3	2	5	1
159	1	>20	5	5	5	1	5	5	5	5	5	5	5	5	5	5	5	5	5	5	5	1
160	1	>20	4	4	2	2	4	4	4	4	4	4	4	4	4	4	4	4	3	3	3	2
161	1	>20	1	4	1	1	5	3	4	3	4	5	4	5	4	5	5	5	5	5	4	3
162	1	>20	5	5	5	5	5	4	5	5	5	5	5	4	5	5	5	5	1	1	5	5
163	1	>20	5	5	5	5	5	5	5	3	5	5	5	5	5	5	5	5	5	5	5	5
164	1	>20	4	4	4	3	3	3	5	4	4	4	4	3	4	3	5	5	5	5	5	1
165	1	>20	4	4	5	5	5	3	5	5	5	5	5	4	3	4	4	5	4	5	5	1
166	1	>20	1	1	1	5	5	1	2	5	5	5	5	5	3	5	1	5	5	1	5	1
167	1	10-20	1	3	1	1	5	3	5	5	5	5	5	3	4	5	5	5	3	5	5	1
168	1	>20	3	4	4	4	4	4	5	4	3	4	4	4	4	4	5	4	3	4	5	1
169	1	>20	5	4	5	2	5	4	5	5	5	5	3	4	5	5	5	5	4	5	4	1
170	1	>20	1	5	5	5	5	5	5	5	5	5	5	5	5	5	5	5	5	5	5	5
171	1	>20	5	5	4	5	5	5	5	5	5	5	5	5	5	4	5	5	4	5	5	5
172	1	>20	5	5	5	5	4	3	5	5	5	5	4	5	5	5	4	5	5	4	3	3
173	1	>20	4	4	4	4	3	5	4	4	4	5	3	5	5	5	4	4	2	1	5	1
174	1	>20	2	1	1	2	1	2	5	2	2	3	3	3	4	4	5	5	4	5	5	2
175	1	>20	5	5	4	2	4	2	4	3	4	4	2	2	4	4	4	4	3	3	5	2
176	1	>20	2	4	4	2	4	1	2	4	2	2	2	2	3	3	4	4	3	4	4	3
177	1	>20	4	4	4	2	4	5	4	4	4	4	5	4	4	4	4	4	5	5	4	1
178	1	>20	5	4	4	5	4	3	4	4	4	4	4	5	5	4	4	4	5	4	5	3
179	1	<10	5	5	5	5	5	5	5	5	5	5	5	5	5	5	5	5	5	5	5	3
180	1	>20	5	5	5	5	5	5	5	5	5	5	5	5	5	5	5	5	5	5	5	5
181	1	>20	5	4	4	3	5	5	5	5	4	5	4	4	5	4	5	5	5	4	5	3
182	1	<10	2	2	1	1	3	4	5	4	4	4	4	4	3	4	5	4	2	2	3	1
183	1	>20	1	5	5	5	3	3	4	4	4	5	1	4	5	5	5	5	5	5	5	1
184	1	10-20	2	4	4	4	5	5	5	4	4	5	4	4	5	5	5	4	4	2	5	2
185	1	>20	3	4	4	2	4	4	4	4	4	4	4	4	4	4	4	4	4	4	4	4
186	1	>20	5	4	5	5	4	5	5	4	4	5	3	5	5	5	5	5	4	3	4	3
187	1	>20	4	4	5	5	4	3	4	3	3	4	4	4	4	4	5	5	4	4	5	2
188	1	>20	3	4	5	5	5	5	5	5	5	5	4	4	5	5	5	5	4	5	5	2
189	1	>20	4	5	4	5	5	4	5	3	5	5	4	4	5	4	5	5	3	3	4	3
190	1	>20	1	5	4	4	5	3	5	3	5	5	5	3	4	5	5	5	4	4	5	3
191	1	>20	3	5	3	3	4	4	4	4	4	4	4	5	4	4	4	4	4	3	4	1
192	1	<10	3	5	5	5	5	5	5	5	5	5	5	5	5	5	5	5	5	5	5	3
193	1	>20	5	5	3	4	5	3	5	5	5	5	5	5	5	5	5	5	5	5	5	3
194	1	>20	4	4	3	2	3	4	4	4	4	5	5	5	4	5	5	5	5	4	5	4
195	1	>20	5	5	5	3	5	5	5	5	5	5	5	5	5	5	5	5	4	4	5	4
196	1	>20	5	5	4	4	4	4	5	4	4	5	5	5	4	4	5	5	4	3	5	3
197	1	>20	3	3	1	1	3	2	5	1	1	5	5	5	5	4	5	5	5	5	5	1
198	1	>20	5	5	5	5	5	3	5	5	5	5	5	5	5	5	5	5	2	2	5	3
199	1	10-20	3	4	5	5	4	5	5	4	4	5	5	5	5	4	5	5	4	4	5	4
200	1	>20	5	5	3	3	3	3	3	3	5	5	4	3	3	3	3	5	3	3	5	1
201	1	>20	5	5	3	4	4	4	3	5	4	4	3	5	3	3	3	3	3	3	2	2
202	1	>20	3	3	4	2	3	3	3	3	3	3	3	3	3	3	3	3	3	3	4	3
203	2	<10	2	4	2	2	5	5	5	5	5	4	4	4	5	5	5	5	3	4	5	3
204	1	>20	5	5	3	5	4	4	5	4	5	5	5	5	4	5	5	5	5	4	4	3
205	1	10-20	4	4	3	3	5	3	5	5	4	4	4	4	4	5	5	5	4	4	4	3
206	1	>20	4	5	2	5	3	5	5	4	5	4	3	2	5	3	5	5	3	5	5	4
207	1	>20	4	4	4	4	4	3	5	5	4	4	5	5	4	4	5	4	4	4	4	1
208	1	>20	5	3	4	5	4	4	4	4	4	5	5	4	5	4	4	5	5	5	3	3
209	1	>20	4	4	4	4	5	4	5	4	4	4	4	4	5	4	4	5	4	5	4	3
210	1	<10	3	3	3	5	5	3	5	5	5	3	3	5	5	5	3	5	5	5	5	3
211	2	<10	4	3	5	5	5	3	5	5	4	4	2	4	5	5	5	5	2	5	5	1
212	1	10-20	2	2	3	2	3	4	4	4	4	4	4	4	4	4	4	4	4	4	4	3
213	1	>20	4	4	3	2	4	4	5	5	4	4	3	5	4	5	3	5	5	4	5	1
214	1	>20	3	5	5	5	5	5	5	5	5	5	5	5	5	5	5	5	5	4	5	2
215	1	10-20	4	4	3	3	4	3	4	4	4	5	3	4	4	3	4	5	3	4	5	3
216	1	10-20	5	5	5	5	5	4	5	5	5	5	5	5	5	5	5	5	4	1	5	1
217	1	>20	4	5	5	5	4	4	4	5	4	5	5	4	5	5	5	5	5	5	5	4
218	1	>20	5	5	5	3	5	5	5	4	5	5	5	5	5	5	5	5	5	5	5	4
219	1	>20	4	4	5	4	4	4	5	4	4	5	4	4	4	4	4	4	3	3	4	1
220	1	10-20	5	5	4	3	5	5	5	5	4	5	4	4	5	4	5	5	4	4	5	1
221	1	10-20	5	5	5	5	5	4	5	4	4	5	3	5	5	4	5	5	4	5	5	3
222	1	10-20	5	5	3	4	5	4	4	5	3	4	3	4	3	4	5	3	2	4	5	1
223	1	>20	5	5	5	5	5	5	5	5	5	5	5	5	5	5	5	5	5	5	5	5
224	1	10-20	1	5	1	1	5	1	5	5	5	5	5	5	4	5	5	5	2	2	5	1
225	1	>20	4	4	4	5	5	5	4	3	4	4	4	5	5	5	4	4	4	4	4	4
226	1	>20	5	5	5	5	5	1	1	1	1	1	1	1	1	1	1	1	1	1	1	1
227	1	>20	4	3	4	4	4	3	5	3	3	5	4	5	4	5	5	5	4	4	5	3
228	1	>20	5	3	5	5	2	4	4	3	5	5	5	4	5	5	5	3	3	3	5	1
229	1	>20	4	4	4	4	4	5	4	4	4	4	4	4	4	5	4	4	2	2	4	2
230	1	>20	1	2	1	1	2	2	4	4	5	3	3	4	4	5	5	5	5	4	5	4
231	1	>20	1	5	5	5	5	3	5	4	5	5	5	5	5	5	5	5	5	4	5	1
232	1	>20	1	4	3	3	5	4	5	5	3	3	3	3	4	4	3	3	3	3	3	2
233	2	10-20	2	4	4	2	5	5	5	3	4	5	5	3	5	4	5	5	4	4	4	3
234	1	>20	5	5	4	5	5	3	5	4	4	5	3	4	4	4	5	3	3	3	5	3
235	1	10-20	5	5	5	5	5	4	5	5	5	5	5	5	5	5	5	5	5	5	5	5
236	1	>20	4	5	2	1	3	2	4	1	5	4	4	1	3	5	5	5	1	3	4	1
237	1	>20	5	5	5	5	5	5	5	5	5	5	5	5	4	5	5	5	3	5	5	3
238	1	>20	4	4	5	3	5	5	4	4	5	4	4	4	4	5	5	4	5	3	5	1
239	1	>20	5	3	5	1	5	5	5	5	5	5	5	5	5	5	3	5	2	4	5	1
240	1	10-20	4	3	3	3	4	2	5	4	3	4	5	4	4	5	4	3	2	2	4	2
241	1	>20	2	3	4	4	5	4	5	3	4	5	4	5	5	2	5	5	4	5	5	2
242	1	>20	5	5	5	3	5	3	5	5	5	5	5	5	5	5	5	5	5	5	5	3
243	1	<10	4	3	4	3	4	3	5	5	4	4	3	4	3	3	4	4	4	4	4	3
244	1	>20	3	5	4	4	5	3	5	4	2	4	5	5	5	5	5	5	4	5	5	1
245	1	10-20	3	3	4	4	4	4	4	1	4	4	4	4	4	4	4	4	2	3	5	2
246	1	>20	4	5	4	5	4	5	5	4	4	5	5	4	5	5	5	5	4	4	5	4
247	2	10-20	4	3	5	5	4	5	5	4	5	5	5	5	4	5	5	5	4	5	5	1
248	1	>20	3	3	4	4	3	4	4	3	4	4	4	4	2	4	4	3	2	2	3	1
249	1	>20	5	5	1	5	5	5	5	5	5	5	5	5	5	5	5	5	5	5	5	5
250	1	>20	5	5	5	5	5	5	5	3	3	3	4	5	5	4	4	5	3	1	5	1
251	1	>20	3	5	3	2	5	3	5	3	4	4	4	4	4	4	4	4	4	4	5	5
252	1	>20	5	5	5	5	5	5	5	5	5	5	5	5	5	5	5	5	1	1	5	1
253	1	>20	4	5	5	5	5	5	5	5	5	5	5	5	5	5	5	5	5	5	5	5
254	1	>20	3	5	3	5	4	5	5	5	5	4	4	4	5	4	5	5	4	5	5	4
255	1	>20	4	4	3	4	3	3	3	3	3	4	4	5	4	4	4	2	2	3	4	3
256	1	10-20	4	4	5	5	3	4	5	3	4	4	4	5	5	4	4	2	3	4	4	2
257	2	<10	5	5	4	3	5	5	5	5	5	5	4	5	5	3	5	5	5	5	5	1
258	1	10-20	4	5	5	5	5	5	5	5	5	5	5	5	4	4	5	5	4	4	5	1
259	1	>20	4	4	4	4	5	5	5	4	4	4	4	4	5	4	5	4	4	4	5	4
260	1	>20	5	4	4	4	5	5	5	5	5	5	5	5	1	3	5	5	5	5	5	1
261	1	>20	3	3	3	1	3	3	5	5	5	5	4	4	4	4	5	5	4	4	5	3
262	1	>20	4	4	5	4	4	5	5	5	5	5	5	5	5	4	5	5	5	4	4	4
263	1	>20	3	5	5	5	5	5	5	3	4	5	4	5	5	5	5	5	4	3	5	1
264	1	>20	2	5	5	5	5	3	5	5	5	4	3	4	4	4	4	4	3	3	5	4
265	1	>20	5	5	5	5	5	1	5	5	5	5	5	5	5	5	5	5	5	5	5	1
266	1	>20	4	4	4	4	4	4	4	4	5	4	4	5	5	4	4	4	5	5	4	2
267	1	<10	5	5	5	4	5	5	5	3	5	5	5	5	5	4	5	5	4	4	5	1
268	1	10-20	3	5	5	3	5	5	5	4	4	5	5	4	5	5	5	5	4	5	5	2
269	1	>20	5	4	5	5	4	2	4	3	4	4	4	4	4	3	4	4	3	4	4	4
270	1	10-20	2	4	5	5	5	5	5	4	4	5	5	5	5	4	5	5	4	5	5	1
271	1	>20	4	3	4	3	4	4	3	3	4	4	5	4	4	5	5	4	4	4	5	4
272	2	10-20	3	4	2	2	5	5	5	3	4	5	5	5	5	5	5	5	5	5	5	5
273	1	>20	3	5	5	5	5	4	5	5	5	5	5	5	5	5	5	5	5	3	5	3
274	1	>20	1	5	5	5	1	4	5	5	5	5	5	5	5	4	5	5	5	3	5	1
275	1	10-20	3	4	4	4	5	4	5	4	3	5	5	4	5	5	5	5	4	4	5	1
276	1	>20	5	5	5	5	5	5	5	4	4	5	4	4	4	5	5	4	3	3	4	2
277	1	>20	4	5	3	4	5	4	5	3	4	4	5	5	4	4	5	5	4	3	4	3
278	1	>20	5	5	5	5	5	4	5	5	5	5	5	5	5	5	5	5	5	4	5	4
279	1	>20	5	5	5	5	4	4	5	4	4	5	3	4	4	5	5	4	3	3	4	3
280	1	>20	2	2	2	2	2	3	3	3	3	4	4	4	4	4	4	4	4	4	4	4
281	2	<10	3	4	4	5	2	4	5	3	5	5	5	5	5	5	4	5	5	5	5	4
282	1	>20	5	4	4	3	4	3	3	5	4	5	3	5	4	4	1	5	4	3	3	2
283	1	10-20	5	5	3	4	5	4	3	2	2	2	1	3	3	2	5	2	2	4	5	2
284	1	10-20	4	5	5	3	5	5	5	5	5	5	5	5	5	5	5	5	5	5	5	4
285	1	10-20	1	1	1	1	5	2	5	3	2	5	4	2	5	5	5	3	1	1	5	1
286	1	>20	4	5	5	4	5	5	5	3	5	5	4	5	5	4	4	5	4	3	5	3
287	1	>20	4	3	4	4	5	4	5	5	5	5	5	5	5	5	5	5	4	5	5	3
288	1	>20	5	5	4	5	5	5	5	5	5	5	5	5	5	5	5	5	5	4	5	4
289	1	>20	4	5	5	5	5	5	5	5	5	5	5	5	5	5	5	5	4	5	5	5
290	1	10-20	5	5	2	5	5	5	5	3	5	5	5	5	5	5	5	3	3	4	5	1
291	1	>20	4	4	3	2	5	4	5	4	4	5	5	5	3	4	5	5	4	5	4	2
292	1	10-20	5	5	5	5	5	5	5	4	5	5	5	5	5	5	5	5	5	5	4	1
293	1	<10	5	5	5	5	5	5	5	5	5	5	5	5	5	5	5	5	5	5	5	3
294	1	>20	4	4	4	3	5	3	5	4	4	4	4	4	5	4	5	4	3	3	5	2
295	2	<10	5	4	5	3	5	3	5	5	4	5	4	3	3	2	2	2	3	3	4	3
296	1	>20	4	5	5	5	5	5	5	5	5	4	5	5	5	5	5	5	4	4	5	1
297	1	>20	4	4	4	4	4	3	5	4	4	4	5	4	4	4	5	4	4	3	4	4
298	1	>20	5	5	5	3	5	5	4	4	4	5	2	4	4	4	5	5	5	5	3	1
299	1	10-20	4	5	4	4	5	5	5	5	5	5	5	5	5	5	5	5	4	3	5	2
300	1	>20	5	5	5	5	5	5	5	5	5	5	5	5	5	5	5	5	5	5	4	3
301	1	>20	5	5	5	5	3	4	5	5	5	5	5	5	5	5	5	5	5	5	5	1
302	1	>20	5	5	5	5	4	5	5	5	5	5	5	5	5	5	5	5	4	5	5	5
303	1	>20	5	5	4	5	4	5	5	4	4	4	4	5	5	5	5	5	5	5	5	3
304	1	>20	5	5	5	5	5	3	5	5	5	5	5	5	5	5	5	5	5	5	5	1
305	1	<10	5	3	4	2	2	2	5	5	5	5	5	5	4	5	5	5	5	3	5	1
306	1	>20	4	4	4	4	4	2	4	4	4	4	4	4	4	4	2	4	4	4	4	3
307	1	<10	4	5	5	3	5	5	5	5	5	5	5	5	5	5	5	5	5	5	5	3
308	1	>20	3	3	5	5	5	5	5	4	1	5	5	5	5	5	4	5	4	4	4	2
309	1	10-20	3	5	3	4	3	5	5	5	2	5	5	5	5	5	5	5	2	1	5	1
310	1	<10	2	2	2	2	4	2	4	3	4	5	4	4	5	4	5	5	5	4	5	1
311	1	>20	4	4	4	4	4	4	5	3	4	5	5	5	5	5	4	3	3	4	5	2
312	1	>20	5	5	5	5	5	5	5	5	5	5	5	5	5	5	5	5	5	5	5	3
313	1	>20	5	5	3	5	5	5	5	4	3	3	3	5	5	5	5	5	5	3	5	5
314	1	>20	3	5	3	4	3	1	1	1	1	1	1	1	4	1	3	4	4	4	3	3
315	1	>20	4	3	5	5	3	3	4	4	3	3	2	3	4	2	4	4	3	3	4	2
316	1	>20	3	3	4	2	4	4	5	4	5	5	5	5	5	5	5	5	5	5	5	5
317	1	>20	2	3	2	3	3	4	4	3	2	5	3	4	5	4	4	5	4	3	5	1
318	1	>20	4	3	2	2	3	3	4	4	3	4	3	4	5	4	3	4	2	3	5	2
319	1	>20	4	5	4	4	5	4	5	5	4	4	4	4	5	5	4	5	4	4	4	4
320	1	>20	5	3	5	4	4	5	5	5	4	4	5	4	4	5	4	5	4	5	3	3
321	1	>20	4	4	4	1	4	1	4	4	4	4	3	3	4	4	5	5	4	4	4	3
322	1	<10	2	3	5	5	1	3	5	1	1	5	3	3	3	3	5	5	3	5	2	1
323	1	>20	5	5	2	4	4	3	5	4	4	5	5	4	5	4	5	5	3	3	4	3
324	1	>20	5	5	5	5	4	3	4	4	4	5	4	4	3	3	4	4	3	3	3	3
325	1	>20	3	4	4	4	5	4	5	5	5	5	5	5	5	5	5	5	5	5	5	5
326	1	>20	3	4	4	3	4	2	5	4	4	5	4	4	4	4	5	5	4	3	5	3
327	1	10-20	3	3	2	2	5	4	5	5	4	5	4	5	4	4	5	4	4	3	5	3
328	1	>20	4	5	5	5	4	5	5	4	4	5	5	4	5	5	5	5	4	4	5	2
329	1	>20	4	4	5	5	5	3	5	5	5	5	5	5	5	5	5	5	5	5	5	4
330	1	>20	5	3	3	3	5	5	5	5	5	5	5	5	5	5	5	5	1	1	5	1
331	1	>20	5	5	5	5	5	5	5	4	4	4	4	4	5	4	5	5	5	5	5	4
332	1	10-20	3	3	3	3	3	3	4	4	5	3	4	3	4	4	5	4	5	4	4	2
333	1	<10	3	5	4	5	2	3	5	2	5	5	5	4	5	5	5	5	2	3	5	1
334	1	>20	5	5	5	5	5	5	5	5	5	5	5	5	5	5	5	5	5	5	5	5
335	1	>20	4	4	4	4	4	4	5	3	3	4	5	5	4	4	5	4	3	3	4	4
336	1	<10	4	3	5	5	5	4	4	3	4	5	4	3	3	3	5	4	3	3	5	4
337	1	>20	4	4	5	5	4	3	4	4	5	5	4	4	4	5	4	4	4	4	5	4
338	1	>20	5	5	5	5	5	4	5	5	5	5	5	5	5	5	5	5	5	5	4	4
339	1	>20	4	4	4	4	3	4	4	4	3	5	5	4	4	3	4	4	2	1	4	1
340	1	>20	4	5	5	5	5	5	5	5	5	5	5	5	5	5	5	5	5	5	5	3
341	1	>20	5	4	5	4	5	4	5	4	4	5	5	4	5	5	5	5	4	5	5	4
342	1	>20	3	3	5	5	5	4	5	5	5	5	5	5	5	5	5	5	5	5	5	1
343	1	>20	4	4	5	5	4	5	5	4	4	4	4	4	5	4	5	4	4	4	4	4
344	1	>20	5	4	4	5	5	3	5	4	4	4	3	4	5	5	5	5	5	4	5	4
345	1	>20	4	5	4	4	5	5	5	3	3	4	5	5	5	3	5	5	3	3	5	2
346	1	>20	3	4	4	1	3	3	3	3	4	3	3	3	3	3	3	3	3	3	3	3
347	2	10-20	5	5	5	5	5	4	5	5	4	5	5	5	5	5	5	5	5	5	5	5
348	1	>20	2	3	5	2	4	5	3	4	3	5	3	3	3	3	5	3	4	4	3	3
349	1	>20	3	5	4	4	5	4	5	4	4	4	4	4	4	4	5	5	5	5	5	1
350	1	>20	2	5	5	5	5	5	5	5	5	5	5	5	3	3	5	5	3	3	5	1
351	1	10-20	4	4	4	4	4	4	5	3	4	5	4	4	5	5	5	5	4	4	4	2
352	2	>20	5	5	5	4	4	4	5	5	5	5	5	5	5	5	5	5	4	5	4	4
353	1	<10	4	3	4	4	3	4	5	2	2	4	3	4	4	3	4	5	4	4	4	1
354	1	>20	5	5	5	5	3	3	5	5	4	5	4	4	4	4	3	4	3	2	4	1
355	1	>20	3	5	2	2	3	3	3	1	1	4	4	4	4	3	5	5	4	3	5	5
356	1	>20	4	4	4	2	2	2	5	4	5	5	5	5	4	4	5	5	4	4	5	5
357	1	10-20	5	5	5	3	5	5	5	4	5	5	5	5	5	4	5	4	3	3	5	5
358	1	>20	5	5	4	2	5	5	5	3	2	4	5	4	2	2	5	4	4	5	5	1
359	1	>20	4	5	5	5	4	4	5	5	5	5	5	5	5	5	5	5	5	5	5	3
360	1	>20	4	4	5	5	3	4	5	4	4	5	5	4	4	5	4	5	4	5	4	1
361	1	>20	4	4	5	5	5	3	5	5	4	5	4	4	5	5	5	4	3	5	5	2
362	1	10-20	5	5	5	5	5	4	5	5	5	5	5	5	5	5	5	5	5	5	5	1
363	1	>20	5	5	5	5	5	5	5	5	5	5	5	5	4	3	5	5	3	5	5	3
364	1	>20	5	5	5	5	4	4	5	3	4	5	4	5	5	5	5	5	5	5	5	2
365	1	>20	5	5	5	5	5	3	5	4	5	5	5	3	5	3	5	5	4	4	5	3
366	1	>20	4	5	4	4	5	5	5	4	4	4	4	5	4	4	5	4	4	5	4	4
367	2	<10	5	5	2	3	3	3	5	5	4	5	4	5	5	5	5	4	5	5	5	5
368	1	>20	5	4	5	5	5	5	5	5	5	5	5	5	5	5	5	5	5	5	5	5
369	1	>20	5	2	3	2	5	3	5	4	2	4	2	3	4	3	4	4	4	4	4	2
370	1	<10	3	5	4	5	5	4	5	4	4	5	4	4	3	4	5	4	5	3	4	3
371	1	>20	2	4	4	5	4	4	4	4	5	5	4	4	4	4	4	5	4	4	4	4
372	1	>20	3	4	3	5	5	5	5	5	5	5	4	5	5	5	4	5	5	5	5	4
373	1	>20	4	4	2	1	3	2	4	4	4	4	3	3	4	4	4	4	3	4	4	2
374	2	10-20	2	2	1	3	2	2	4	3	3	4	4	3	4	4	5	4	4	3	4	3
375	1	>20	5	3	5	3	5	4	5	5	5	3	5	5	4	4	5	5	4	5	5	4
376	1	10-20	3	4	4	4	5	5	5	4	5	5	5	5	5	5	5	5	5	5	5	1
